# Supplementary material for: Molecular Networking Revealed Unique UV-Absorbing Phospholipids: Favilipids from the Marine Sponge Clathria faviformis
Source: Mar Drugs. 2023 Jan 18;21(2):58. doi: 10.3390/md21020058 (PMC9965855; doi:10.3390/md21020058)
Supplement: Supplementary file 1 [file marinedrugs-21-00058-s001.zip]

Archive with 1 entries (1 files):
- marinedrugs-2159895-supplementary.pdf
